# Supplementary material for: Global Warming and Mass Mortalities of Benthic Invertebrates in the Mediterranean Sea
Source: PLoS One. 2014 Dec 23;9(12):e115655. doi: 10.1371/journal.pone.0115655 (PMC4275269; doi:10.1371/journal.pone.0115655)
Supplement: S1 Table — Table reporting all documented mass mortality events across the Mediterranean Sea from 1983 to 2009. n.r. = not reported. (XLSX) [file pone.0115655.s004.xlsx]

## Sheet: Foglio1
Table S1 Table reporting all documented mass mortality events across the Mediterranean Sea from 1983 to 2009. n.r.= not reported.
Year	Mediterranean region	Sub-basin	Location	Long	Lat	Start of the event	Depth (m)	Taxa affected	Species affected	Percentage of damaged organism/colony	Identified driver of change (abiotic)	Cause	Reference
1983	North-West Mediterranean	Liguo-Provençal	La Ciotat	5.61	43.19	Late summer	20	Cnidaria	Corallium rubrum	n.r.	n.r.	n.r.	1
1983	North-West Mediterranean	Liguo-Provençal	La Ciotat	5.61	43.19	Late summer	20	Cnidaria	Eunicella singularis	n.r.	n.r.	n.r.	1
1986	North-West Mediterranean	Liguo-Provençal	Portofino Promontory	9.19	44.3	February	20	Cnidaria	Eunicella cavolinii	0.5	n.r.	n.r.	2
1987	North-West Mediterranean	Liguo-Provençal	Portofino Promontory	9.19	44.3	April	18	Porifera	Spongia officinalis	0.6	n.r.	Bacterial infection	3; 4
1987	North-West Mediterranean	Liguo-Provençal	Portofino Promontory	9.19	44.3	n.r.	25	Porifera	Petrosia ficiformis	Low	n.r.	Bacterial infaction	4
1987	North-West Mediterranean	Liguo-Provençal	Portofino Promontory	9.19	44.3	n.r.	25	Porifera	Ircinia variabilis	Low	n.r.	Bacterial infaction	4
1987	Central Mediterranean	Sicily Channel	Marsala Lagoon	12.43	37.79	Summer	2	Porifera	Anchinoe paupertas	1	Increase sea water temperature	Bacterial infaction	4
1987	Central Mediterranean	Sicily Channel	Marsala Lagoon	12.43	37.79	Summer	2	Porifera	Spongia officinalis	1	Increase sea water temperature	Bacterial infaction	4
1987	Central Mediterranean	Sicily Channel	Marsala Lagoon	12.43	37.79	Summer	2	Porifera	Ircinia variabilis	High	Increase sea water temperature	Bacterial infaction	4
1992	North-West Mediterranean	Liguo-Provençal	Medes Islands	3.22	42.04	n.r.	13.5	Cnidaria	Paramuricea clavata	n.r.	n.r.	n.r.	5
1993	North-West Mediterranean	Tyrrhenian	Strait of Messina	15.73	38.25	September	30	Cnidaria	Paramuricea clavata	43.3%	Increase sea water temperature Mixed layer depth above 20m	Mucillage coverage	6
1993	North-West Mediterranean	Tyrrhenian	Strait of Messina	15.73	38.25	September	32	Cnidaria	Paramuricea clavata	0.24	Increase sea water temperature Mixed layer depth above 20m	Mucillage coverage	6
1993	North-West Mediterranean	Tyrrhenian	Strait of Messina	15.73	38.25	September	35	Cnidaria	Paramuricea clavata	0.26	Increase sea water temperature Mixed layer depth above 20m	Mucillage coverage	6
1993	North-West Mediterranean	Tyrrhenian	Strait of Messina	15.73	38.25	September	37	Cnidaria	Paramuricea clavata	8.6%	Increase sea water temperature Mixed layer depth above 20m	Mucillage coverage	6
1993	North-West Mediterranean	Tyrrhenian	Strait of Messina	15.73	38.25	September	39	Cnidaria	Paramuricea clavata	21.1%	Increase sea water temperature Mixed layer depth above 20m	Mucillage coverage	6
1993	North-West Mediterranean	Liguo-Provençal	Portofino Promontory	9.19	44.3	October	38	Cnidaria	Paramuricea clavata	0.8	Increase sea water temperature Decrease of salinity Increase in turbidity	n.r.	7
1993	North-West Mediterranean	Liguo-Provençal	Port-Cros	6.39	42.98	October	45	Cnidaria	Paramuricea clavata	0.41	Increase sea water temperature	n.r.	8
1994-1996	North-East Mediterranean	Adriatic	Porto Cesareo	17.89	40.25	Summer	1	Porifera	Ircinia spiculosa	0.27	n.r.	n.r.	9
1994-1996	North-East Mediterranean	Adriatic	Porto Cesareo	17.89	40.25	Summer	1	Porifera	Ircinia sp.	0.93	n.r.	n.r.	9
1997	North-West Mediterranean	Liguo-Provençal	Gulf of La Spezia	9.82	44.1	September	12	Cnidaria	Balanophylla europea	0.7	n.r.	n.r.	10
1997	North-West Mediterranean	Liguo-Provençal	Gulf of La Spezia (Bay of Fiascherino)	9.82	44.1	September	12	Cnidaria	Cladocora caespitosa	0.44	Increase sea water temperature	n.r.	10; 11
1998	North-West Mediterranean	Liguo-Provençal	Gulf of La Spezia	9.82	44.1	August	12	Cnidaria	Balanophylla europea	0.7	n.r.	n.r.	10
1998	North-West Mediterranean	Liguo-Provençal	Gulf of La Spezia (Bay of Fiascherino)	9.82	44.1	August	12	Cnidaria	Cladocora caespitosa	0.44	Increase sea water temperature	n.r.	10; 11
1998	North-West Mediterranean	Liguo-Provençal	Gallinaria Island	8.23	44.03	August	5	Porifera	Petrosia ficiformis	0.25	Increase sea water temperature Decrease of salinity	n.r.	12
1999	North-West Mediterranean	Liguo-Provençal	Gulf of La Spezia (Bay of Fiascherino)	9.82	44.1	September	7	Cnidaria	Cladocora caespitosa	0.6	Increase sea water temperature Decrease of salinity Mixed layer depth ~ 40 m	n.r.	11
1999	North-West Mediterranean	Liguo-Provençal	Tino Island	9.85	44.02	August	10	Porifera	Horny sponge	n.r.	Increase sea water temperature Decrease of salinity Mixed layer depth ~ 40 m	n.r.	13
1999	North-West Mediterranean	Liguo-Provençal	Tino Island	9.85	44.02	September	27	n.r.	Encrusting coralline algae	n.r.	Increase sea water temperature Decrease of salinity Mixed layer depth ~ 40 m	n.r.	13
1999	North-West Mediterranean	Liguo-Provençal	Tino Island	9.85	44.02	September	27	Cnidaria	Cladocora caespitosa	n.r.	Increase sea water temperature Decrease of salinity Mixed layer depth ~ 40 m	n.r.	13
1999	North-West Mediterranean	Liguo-Provençal	Tino Island	9.85	44.02	September	27	Cnidaria	Parazoanthus axinellae	n.r.	Increase sea water temperature Decrease of salinity Mixed layer depth ~ 40 m	n.r.	13
1999	North-West Mediterranean	Liguo-Provençal	Tino Island	9.85	44.02	September	27	Cnidaria	Paramuricea clavata	0.9	Increase sea water temperature Decrease of salinity Mixed layer depth ~ 40 m	n.r.	13; 14
1999	North-West Mediterranean	Liguo-Provençal	Tino Island	9.85	44.02	September	27	Cnidaria	Eunicella singularis	0.2	Increase sea water temperature Decrease of salinity Mixed layer depth ~ 40 m	n.r.	13
1999	North-West Mediterranean	Liguo-Provençal	Tino Island	9.85	44.02	September	27	Cnidaria	Leptogorgia saermentosa	Low	Increase sea water temperature Decrease of salinity Mixed layer depth ~ 40 m	n.r.	13
1999	North-West Mediterranean	Liguo-Provençal	Tino Island	9.85	44.02	September	27	Cnidaria	Eunicella verrucosa	Low	Increase sea water temperature Decrease of salinity Mixed layer depth ~ 40 m	n.r.	13
1999	North-West Mediterranean	Liguo-Provençal	Portofino Promontory	9.19	44.3	September	10	Cnidaria	Eunicella cavolinii	0.6	Increase sea water temperature Decrease of salinity Mixed layer depth ~ 40 m	n.r.	13
1999	North-West Mediterranean	Liguo-Provençal	Portofino Promontory	9.19	44.3	September	70	Cnidaria	Eunicella singularis	n.r.	Increase sea water temperature Decrease of salinity Mixed layer depth ~ 40 m	n.r.	13
1999	North-West Mediterranean	Liguo-Provençal	Portofino Promontory	9.19	44.3	September	70	Cnidaria	Eunicella verrucosa	n.r.	Increase sea water temperature Decrease of salinity Mixed layer depth ~ 40 m	n.r.	13
1999	North-West Mediterranean	Liguo-Provençal	Portofino Promontory	9.19	44.3	September	70	Cnidaria	Paramuricea clavata	n.r.	Increase sea water temperature Decrease of salinity Mixed layer depth ~ 40 m	n.r.	13
1999	North-West Mediterranean	Liguo-Provençal	Portofino Promontory	9.19	44.3	September	70	Cnidaria	Leptogorgia saermentosa	n.r.	Increase sea water temperature Decrease of salinity Mixed layer depth ~ 40 m	n.r.	13
1999	North-West Mediterranean	Liguo-Provençal	Portofino Promontory	9.19	44.3	September	70	Cnidaria	Corallium rubrum	0.8	Increase sea water temperature Decrease of salinity Mixed layer depth ~ 40 m	n.r.	13
1999	North-West Mediterranean	Liguo-Provençal	Portofino Promontory	9.19	44.3	September	70	Porifera	Cladocora caespitosa	n.r.	Increase sea water temperature Decrease of salinity Mixed layer depth ~ 40 m	n.r.	13
1999	North-West Mediterranean	Liguo-Provençal	Portofino Promontory	9.19	44.3	September	70	Porifera	Parazoanthus axinellae	n.r.	Increase sea water temperature Decrease of salinity Mixed layer depth ~ 40 m	n.r.	13
1999	North-West Mediterranean	Liguo-Provençal	Gallinaria Island	8.23	44.03	September	n.r.	Porifera	Sponges	High	Increase sea water temperature Decrease of salinity Mixed layer depth ~ 40 m	n.r.	13
1999	North-West Mediterranean	Liguo-Provençal	Gallinaria Island	8.23	44.03	September	n.r.	Porifera	Cacospongia	High	Increase sea water temperature Decrease of salinity Mixed layer depth ~ 40 m	n.r.	13
1999	North-West Mediterranean	Liguo-Provençal	Gallinaria Island	8.23	44.03	September	n.r.	Porifera	Hippospongia	High	Increase sea water temperature Decrease of salinity Mixed layer depth ~ 40 m	n.r.	13
1999	North-West Mediterranean	Liguo-Provençal	Gallinaria Island	8.23	44.03	September	n.r.	Cnidaria	Eunicella verrucosa	Low	Increase sea water temperature Decrease of salinity Mixed layer depth ~ 40 m	n.r.	13
1999	North-West Mediterranean	Liguo-Provençal	Mesco Point	9.64	44.1	September	n.r.	n.r.	Encrusting coralline algae	n.r.	Increase sea water temperature Decrease of salinity Mixed layer depth ~ 40 m	n.r.	13
1999	North-West Mediterranean	Liguo-Provençal	Mesco Point	9.64	44.1	September	n.r.	Cnidaria	Gorgonians	n.r.	Increase sea water temperature Decrease of salinity Mixed layer depth ~ 40 m	n.r.	13
1999	North-West Mediterranean	Liguo-Provençal	Mesco Point	9.64	44.1	September	n.r.	Porifera	Horny sponge	n.r.	Increase sea water temperature Decrease of salinity Mixed layer depth ~ 40 m	n.r.	13
1999	North-West Mediterranean	Liguo-Provençal	Mesco Point	9.64	44.1	September	n.r.	Cnidaria	Parazoanthus axinellae	n.r.	Increase sea water temperature Decrease of salinity Mixed layer depth ~ 40 m	n.r.	13
1999	North-West Mediterranean	Liguo-Provençal	Mesco Point	9.64	44.1	September	40	Cnidaria	Paramuricea clavata	0.2	Increase sea water temperature Decrease of salinity Mixed layer depth ~ 40 m	n.r.	13
1999	North-West Mediterranean	Liguo-Provençal	Tuscan Archipelago	10.28	43.54	September	n.r.	n.r.	Coralline algae	n.r.	Increase sea water temperature Decrease of salinity Mixed layer depth ~ 40 m	n.r.	13
1999	North-West Mediterranean	Liguo-Provençal	Tuscan Archipelago	10.28	43.54	September	n.r.	Porifera	Sponges	n.r.	Increase sea water temperature Decrease of salinity Mixed layer depth ~ 40 m	n.r.	13
1999	North-West Mediterranean	Liguo-Provençal	Tuscan Archipelago	10.3	42.75	September	n.r.	Cnidaria	Corals	n.r.	Increase sea water temperature Decrease of salinity Mixed layer depth ~ 40 m	n.r.	13
1999	North-West Mediterranean	Liguo-Provençal	Saint-Tropez	6.63	43.27	August September	10	Porifera	Ircinia variabilis	High	Increase sea water temperature Mixed layer depth ~ 40 m	n.r.	15
1999	North-West Mediterranean	Liguo-Provençal	Saint-Tropez	6.63	43.27	August September	25	Porifera	Spongia officinalis	High	Increase sea water temperature Mixed layer depth ~ 40 m	n.r.	15
1999	North-West Mediterranean	Liguo-Provençal	Saint-Tropez	6.63	43.27	August September	25	Porifera	Spongia agaricina	High	Increase sea water temperature Mixed layer depth ~ 40 m	n.r.	15
1999	North-West Mediterranean	Liguo-Provençal	Saint-Tropez	6.63	43.27	August September	25	Porifera	Hippospongia communis	High	Increase sea water temperature Mixed layer depth ~ 40 m	n.r.	15
1999	North-West Mediterranean	Liguo-Provençal	Saint-Tropez	6.63	43.27	August September	20	Porifera	Cacospongia scalaris	High	Increase sea water temperature Mixed layer depth ~ 40 m	n.r.	15
1999	North-West Mediterranean	Liguo-Provençal	Saint-Tropez	6.63	43.27	August September	10	Porifera	Ircinia dendroides	High	Increase sea water temperature Mixed layer depth ~ 40 m	n.r.	15
1999	North-West Mediterranean	Liguo-Provençal	Saint-Tropez	6.63	43.27	August September	10	Porifera	Ircinia oros	High	Increase sea water temperature Mixed layer depth ~ 40 m	n.r.	15
1999	North-West Mediterranean	Liguo-Provençal	Saint-Tropez	6.63	43.27	August September	10	Porifera	Cacospongia mollior	Medium	Increase sea water temperature Mixed layer depth ~ 40 m	n.r.	15
1999	North-West Mediterranean	Liguo-Provençal	Saint-Tropez	6.63	43.27	August September	25	Porifera	Reniera fulva	Medium	Increase sea water temperature Mixed layer depth ~ 40 m	n.r.	15
1999	North-West Mediterranean	Liguo-Provençal	Saint-Tropez	6.63	43.27	August September	10	Porifera	Crambe crambe	Low	Increase sea water temperature Mixed layer depth ~ 40 m	n.r.	15
1999	North-West Mediterranean	Liguo-Provençal	Saint-Tropez	6.63	43.27	August September	45	Cnidaria	Paramuricea clavata	High	Increase sea water temperature Mixed layer depth ~ 40 m	n.r.	15
1999	North-West Mediterranean	Liguo-Provençal	Saint-Tropez	6.63	43.27	August September	30	Cnidaria	Eunicella singularis	High	Increase sea water temperature Mixed layer depth ~ 40 m	n.r.	15
1999	North-West Mediterranean	Liguo-Provençal	Saint-Tropez	6.63	43.27	August September	30	Cnidaria	Eunicella cavolinii	High	Increase sea water temperature Mixed layer depth ~ 40 m	n.r.	15
1999	North-West Mediterranean	Liguo-Provençal	Saint-Tropez	6.63	43.27	August September	15	Cnidaria	Cladocora caespitosa	Medium	Increase sea water temperature Mixed layer depth ~ 40 m	n.r.	15
1999	North-West Mediterranean	Liguo-Provençal	Saint-Tropez	6.63	43.27	August September	38	Cnidaria	Eunicella verrucosa	Low	Increase sea water temperature Mixed layer depth ~ 40 m	n.r.	15
1999	North-West Mediterranean	Liguo-Provençal	Saint-Tropez	6.63	43.27	August September	15	Ascidiacea	Microcosmus spp.	High	Increase sea water temperature Mixed layer depth ~ 40 m	n.r.	15
1999	North-West Mediterranean	Liguo-Provençal	Saint-Tropez	6.63	43.27	August September	10	Ascidiacea	Halocynthia papillosa	Low	Increase sea water temperature Mixed layer depth ~ 40 m	n.r.	15
1999	North-West Mediterranean	Liguo-Provençal	Port-Cros	6.39	42.98	September	10	Porifera	Ircinia variabilis	High	Increase sea water temperature Mixed layer depth ~ 40 m	n.r.	15
1999	North-West Mediterranean	Liguo-Provençal	Port-Cros	6.39	42.98	September	25	Porifera	Spongia officinalis	0.75	Increase sea water temperature Mixed layer depth ~ 40 m	n.r.	15
1999	North-West Mediterranean	Liguo-Provençal	Port-Cros	6.39	42.98	September	25	Porifera	Spongia agaricina	High	Increase sea water temperature Mixed layer depth ~ 40 m	n.r.	15
1999	North-West Mediterranean	Liguo-Provençal	Port-Cros	6.39	42.98	September	25	Porifera	Hippospongia communis	High	Increase sea water temperature Mixed layer depth ~ 40 m	n.r.	15
1999	North-West Mediterranean	Liguo-Provençal	Port-Cros	6.39	42.98	September	20	Porifera	Cacospongia scalaris	High	Increase sea water temperature Mixed layer depth ~ 40 m	n.r.	15
1999	North-West Mediterranean	Liguo-Provençal	Port-Cros	6.39	42.98	September	10	Porifera	Ircinia oros	Low	Increase sea water temperature Mixed layer depth ~ 40 m	n.r.	15
1999	North-West Mediterranean	Liguo-Provençal	Port-Cros	6.39	42.98	September	10	Porifera	Crambe crambe	Low	Increase sea water temperature Mixed layer depth ~ 40 m	n.r.	15
1999	North-West Mediterranean	Liguo-Provençal	Port-Cros	6.39	42.98	September	35	Cnidaria	Paramuricea clavata	High	Increase sea water temperature Decrease of salinity Mixed layer depth ~ 40 m	n.r.	15; 16; 17
1999	North-West Mediterranean	Liguo-Provençal	Port-Cros	6.39	42.98	September	40	Cnidaria	Paramuricea clavata	Low	Increase sea water temperature Decrease of salinity Mixed layer depth ~ 40 m	n.r.	15; 16; 17
1999	North-West Mediterranean	Liguo-Provençal	Port-Cros	6.39	42.98	September	30	Cnidaria	Eunicella singularis	High	Increase sea water temperature Mixed layer depth ~ 40 m	n.r.	15
1999	North-West Mediterranean	Liguo-Provençal	Port-Cros	6.39	42.98	September	30	Cnidaria	Eunicella cavolinii	High	Increase sea water temperature Mixed layer depth ~ 40 m	n.r.	15
1999	North-West Mediterranean	Liguo-Provençal	Port-Cros	6.39	42.98	September	15	Cnidaria	Cladocora caespitosa	Medium	Increase sea water temperature Mixed layer depth ~ 40 m	n.r.	15
1999	North-West Mediterranean	Liguo-Provençal	La Ciotat	5.61	43.19	September October	10	Porifera	Ircinia variabilis	High	Increase sea water temperature Mixed layer depth ~ 40 m	n.r.	15
1999	North-West Mediterranean	Liguo-Provençal	La Ciotat	5.61	43.19	September October	25	Porifera	Spongia officinalis	Medium	Increase sea water temperature Mixed layer depth ~ 40 m	n.r.	15
1999	North-West Mediterranean	Liguo-Provençal	La Ciotat	5.61	43.19	September October	25	Porifera	Spongia agaricina	Medium	Increase sea water temperature Mixed layer depth ~ 40 m	n.r.	15
1999	North-West Mediterranean	Liguo-Provençal	La Ciotat	5.61	43.19	September October	25	Porifera	Hippospongia communis	Medium	Increase sea water temperature Mixed layer depth ~ 40 m	n.r.	15
1999	North-West Mediterranean	Liguo-Provençal	La Ciotat	5.61	43.19	September October	20	Porifera	Cacospongia scalaris	Medium	Increase sea water temperature Mixed layer depth ~ 40 m	n.r.	15
1999	North-West Mediterranean	Liguo-Provençal	La Ciotat	5.61	43.19	September October	15	Porifera	Clathrina clathrus	Low	Increase sea water temperature Mixed layer depth ~ 40 m	n.r.	15
1999	North-West Mediterranean	Liguo-Provençal	La Ciotat	5.61	43.19	September October	15	Porifera	Aplysia cavernicola	Low	Increase sea water temperature Mixed layer depth ~ 40 m	n.r.	15
1999	North-West Mediterranean	Liguo-Provençal	La Ciotat	5.61	43.19	September October	45	Cnidaria	Paramuricea clavata	0.75	Increase sea water temperature Mixed layer depth ~ 40 m	n.r.	14; 15
1999	North-West Mediterranean	Liguo-Provençal	La Ciotat	5.61	43.19	September October	30	Cnidaria	Eunicella singularis	0.75	Increase sea water temperature Mixed layer depth ~ 40 m	n.r.	15
1999	North-West Mediterranean	Liguo-Provençal	La Ciotat	5.61	43.19	September October	30	Cnidaria	Eunicella cavolinii	Medium	Increase sea water temperature Mixed layer depth ~ 40 m	n.r.	15
1999	North-West Mediterranean	Liguo-Provençal	Maire	7.2	43.61	October November	14	Cnidaria	Corallium rubrum	0.1	Increase sea water temperature Mixed layer depth ~ 40 m	n.r.	18
1999	North-West Mediterranean	Liguo-Provençal	Carry-le-Rouet	5.16	43.32	October November	22	Cnidaria	Corallium rubrum	0.01	Increase sea water temperature Mixed layer depth ~ 40 m	n.r.	18
1999	North-West Mediterranean	Liguo-Provençal	La Ciotat	5.61	43.19	October November	23	Cnidaria	Corallium rubrum	0.8	Increase sea water temperature Mixed layer depth ~ 40 m	n.r.	18
1999	North-West Mediterranean	Liguo-Provençal	Ile Riou	5.38	43.21	October November	26	Cnidaria	Corallium rubrum	0.65	Increase sea water temperature Mixed layer depth ~ 40 m	n.r.	18
1999	North-West Mediterranean	Liguo-Provençal	Ile Plane	5.4	43.18	October November	15	Cnidaria	Corallium rubrum	0.7	Increase sea water temperature Mixed layer depth ~ 40 m	n.r.	18
1999	North-West Mediterranean	Liguo-Provençal	Sormiou	5.39	43.21	October November	17	Cnidaria	Corallium rubrum	0.25	Increase sea water temperature Mixed layer depth ~ 40 m	n.r.	18
1999	North-West Mediterranean	Liguo-Provençal	Nice	7.26	43.79	October November	15	Cnidaria	Corallium rubrum	High	Increase sea water temperature Decrease of salinity Mixed layer depth ~ 40 m	n.r.	18
1999	North-West Mediterranean	Liguo-Provençal	La Ciotat	5.61	43.19	September October	15	Cnidaria	Cladocora caespitosa	Medium	Increase sea water temperature Mixed layer depth ~ 40 m	n.r.	15
1999	North-West Mediterranean	Liguo-Provençal	La Ciotat	5.61	43.19	September October	10	Cnidaria	Oculina patagonica	Medium	Increase sea water temperature Mixed layer depth ~ 40 m	n.r.	15
1999	North-West Mediterranean	Liguo-Provençal	La Ciotat	5.61	43.19	September October	30	Bryozoa	Adeonella calveti	Low	Increase sea water temperature Mixed layer depth ~ 40 m	n.r.	15
1999	North-West Mediterranean	Liguo-Provençal	La Ciotat	5.61	43.19	September October	30	Bryozoa	Myriapoda truncata	Low	Increase sea water temperature Mixed layer depth ~ 40 m	n.r.	15
1999	North-West Mediterranean	Liguo-Provençal	La Ciotat	5.61	43.19	September October	30	Bryozoa	Turbicellepora avicularis	Low	Increase sea water temperature Mixed layer depth ~ 40 m	n.r.	15
1999	North-West Mediterranean	Liguo-Provençal	La Ciotat	5.61	43.19	September October	30	Bryozoa	Pentapora fascialis	Low	Increase sea water temperature Mixed layer depth ~ 40 m	n.r.	15
1999	North-West Mediterranean	Liguo-Provençal	La Ciotat	5.61	43.19	September October	15	Mol. Bivalvia	Neopycnodonte cochlear	Low	Increase sea water temperature Mixed layer depth ~ 40 m	n.r.	15
1999	North-West Mediterranean	Liguo-Provençal	La Ciotat	5.61	43.19	September October	45	Mol. Bivalvia	Lima lima	Low	Increase sea water temperature Mixed layer depth ~ 40 m	n.r.	15
1999	North-West Mediterranean	Liguo-Provençal	La Ciotat	5.61	43.19	September October	15	Ascidiacea	Microcosmus spp.	High	Increase sea water temperature Mixed layer depth ~ 40 m	n.r.	15
1999	North-West Mediterranean	Liguo-Provençal	La Ciotat	5.61	43.19	September October	10	Ascidiacea	Halocynthia papillosa	Low	Increase sea water temperature Mixed layer depth ~ 40 m	n.r.	15
1999	North-West Mediterranean	Liguo-Provençal	La Ciotat	5.61	43.19	September October	10	Ascidiacea	Pyura dura	Low	Increase sea water temperature Mixed layer depth ~ 40 m	n.r.	15
1999	West Mediterranean	Catalan	Illa des Poros - Menorca	4.07	40.09	September October	40	Cnidaria	Eunicella singularis	0.67	Increase sea water temperature	n.r.	19
1999	West Mediterranean	Catalan	Illa des Poros - Menorca	4.07	40.09	September October	n.r.	Bryozoa	Myriapora truncata	High	Increase sea water temperature	n.r.	19
1999	West Mediterranean	Catalan	Cap de Cavalleria - Menorca	4.09	40.08	September October	35	Cnidaria	Eunicella singularis	0.44	Increase sea water temperature	n.r.	19
1999	West Mediterranean	Catalan	Cap de Cavalleria - Menorca	4.09	40.08	September October	n.r.	Bryozoa	Myriapora truncata	High	Increase sea water temperature	n.r.	19
1999	West Mediterranean	Catalan	Cap Roig-Patró Pere - Menorca	4.1	40.08	September October	40	Cnidaria	Eunicella singularis	0.42	Increase sea water temperature	n.r.	19
1999	West Mediterranean	Catalan	Cap Roig-Patró Pere - Menorca	4.1	40.08	September October	n.r.	Bryozoa	Myriapora truncata	High	Increase sea water temperature	n.r.	19
1999	West Mediterranean	Catalan	Escull de Na Ponça - Menorca	4.16	40.06	September October	28	Cnidaria	Eunicella singularis	0.37	Increase sea water temperature	n.r.	19
1999	West Mediterranean	Catalan	Escull de Na Ponça - Menorca	4.16	40.06	September October	n.r.	Cnidaria	Eunicella cavolinii	High	Increase sea water temperature	n.r.	19
1999	West Mediterranean	Catalan	Escull de Na Ponça - Menorca	4.16	40.06	September October	n.r.	Bryozoa	Myriapora truncata	High	Increase sea water temperature	n.r.	19
1999	West Mediterranean	Catalan	Punta Na Guiemassa - Menorca	4.15	40.06	September October	27	Cnidaria	Eunicella singularis	0.5	Increase sea water temperature	n.r.	19
1999	West Mediterranean	Catalan	Punta Na Guiemassa - Menorca	4.15	40.06	September October	n.r.	Bryozoa	Myriapora truncata	High	Increase sea water temperature	n.r.	19
1999	West Mediterranean	Catalan	Cova de Ses Bruixes-Menorca	4.17	40.05	September October	28	Cnidaria	Eunicella singularis	0.48	Increase sea water temperature	n.r.	19
1999	West Mediterranean	Catalan	Cova de Ses Bruixes-Menorca	4.17	40.05	September October	n.r.	Bryozoa	Myriapora truncata	High	Increase sea water temperature	n.r.	19
1999	Central Mediterranean	Sicily Channel	Tunisia	9.77	37.32	September	n.r.	Porifera	Sponges	n.r.	Increase sea water temperature Decrease of salinity Mixed layer depth ~ 40 m	n.r.	13
1999	Central Mediterranean	Sicily Channel	Tunisia	9.77	37.32	September	n.r.	Cnidaria	Gorgonians	n.r.	Increase sea water temperature Decrease of salinity Mixed layer depth ~ 40 m	n.r.	13
1999	North-East Mediterranean	Aegean	North Aegean Sea	24.85	40.69	September	n.r.	Cnidaria	Eunicella singularis	n.r.	Mixed layer depth ~ 40 m	Infestation of epiphytic algae	13
1999	North-West Mediterranean	Liguo-Provençal	Ile Riou	5.38	43.21	September	n.r.	Cnidaria	Paramuricea clavata	0.52	Increase sea water temperature Mixed layer depth ~ 40 m	n.r.	20
2001	North-West Mediterranean	Liguo-Provençal	Portofino Promontory	9.19	44.3	Summer	10	Cnidaria	Parazoanthus axinellae	0.35	Increase sea water temperature	Proliferation of cyanobacterium	21
2001	North-West Mediterranean	Liguo-Provençal	Gallinaria Island	8.23	44.03	Summer	10	Cnidaria	Parazoanthus axinellae	n.r.	Increase sea water temperature	Proliferation of cyanobacterium	21
2001	North-West Mediterranean	Tyrrhenian	Tavolaria Island	9.71	40.9	n.r.	n.r.	Cnidaria	Gorgonians	n.r.	n.r.	n.r.	22
2002	North-West Mediterranean	Liguo-Provençal	Portofino Promontory	9.19	44.3	Summer	10	Cnidaria	Parazoanthus axinellae	0.3	Increase sea water temperature	Proliferation of cyanobacterium	21
2002	North-West Mediterranean	Liguo-Provençal	Gallinaria Island	8.23	44.03	Summer	10	Cnidaria	Parazoanthus axinellae	n.r.	Increase sea water temperature	Proliferation of cyanobacterium	21
2002	North-West Mediterranean	Tyrrhenian	P.ta Pizzaco (Procida)	14.02	40.75	July August	26	Cnidaria	Paramuricea clavata	10.1%	Increase sea water temperature	n.r.	23
2002	North-West Mediterranean	Tyrrhenian	P.ta Pizzaco (Procida)	14.02	40.75	July August	30	Cnidaria	Paramuricea clavata	5.4%	Increase sea water temperature	n.r.	23
2002	North-West Mediterranean	Tyrrhenian	P.ta Pizzaco (Procida)	14.02	40.75	July August	32	Cnidaria	Paramuricea clavata	4.6%	Increase sea water temperature	n.r.	23
2002	North-West Mediterranean	Tyrrhenian	P.ta Solchiaro (Procida)	14.01	40.74	July August	15	Cnidaria	Eunicella singularis	0.06	Increase sea water temperature	n.r.	23
2002	North-West Mediterranean	Tyrrhenian	P.ta Solchiaro (Procida)	14.01	40.74	July August	18	Cnidaria	Eunicella singularis	7.6%	Increase sea water temperature	n.r.	23
2002	North-West Mediterranean	Tyrrhenian	P.ta Solchiaro (Procida)	14.01	40.74	July August	22	Cnidaria	Eunicella singularis	9.3%	Increase sea water temperature	n.r.	23
2002	North-West Mediterranean	Tyrrhenian	Bell'ommo (Ischia)	13.93	40.7	July August	18	Cnidaria	Eunicella singularis	0.11	Increase sea water temperature	n.r.	23
2002	North-West Mediterranean	Tyrrhenian	Bell'ommo (Ischia)	13.93	40.7	July August	20	Cnidaria	Eunicella singularis	6.3%	Increase sea water temperature	n.r.	23
2002	North-West Mediterranean	Tyrrhenian	Bell'ommo (Ischia)	13.93	40.7	July August	22	Cnidaria	Eunicella singularis	6.2%	Increase sea water temperature	n.r.	23
2003	North-West Mediterranean	Liguo-Provençal	Portofino Promontory	9.19	44.3	Summer	10	Cnidaria	Parazoanthus axinellae	0.12	Increase sea water temperature	Proliferation of cyanobacterium	21
2003	North-West Mediterranean	Liguo-Provençal	Gallinaria Island	8.23	44.03	Summer	10	Cnidaria	Parazoanthus axinellae	n.r.	Increase sea water temperature	Proliferation of cyanobacterium	21
2003	North-West Mediterranean	Liguo-Provençal	Gulf of La Spezia	9.5	44.01	September	40	Cnidaria	Paramuricea clavata	0.74	Increase sea water temperature	n.r.	14; 15
2003	West Mediterranean	Catalan	Balearic Islans	2.7	39.52	August September	40	Cnidaria	Paramuricea clavata	14.9%	Increase sea water temperature	n.r.	24
2003	West Mediterranean	Catalan	Balearic Islans	2.7	39.52	August September	20	Cnidaria	Eunicella singularis	9.5%	Increase sea water temperature	n.r.	24
2003	West Mediterranean	Catalan	Balearic Islans	2.7	39.52	August September	40	Cnidaria	Cladocora caespitosa	n.r.	Increase sea water temperature	n.r.	24
2003	West Mediterranean	Catalan	Balearic Islans	2.7	39.52	August September	40	Porifera	Ircinia variabilis	n.r.	Increase sea water temperature	n.r.	24
2003	West Mediterranean	Catalan	Balearic Islans	2.7	39.52	August September	40	Bryozoa	Myriapora truncata	n.r.	Increase sea water temperature	n.r.	24
2003	West Mediterranean	Catalan	Catalan coast	1.46	41.21	August September	20	Cnidaria	Paramuricea clavata	4.8%	Increase sea water temperature	n.r.	24
2003	West Mediterranean	Catalan	Catalan coast	1.46	41.21	August September	15	Cnidaria	Eunicella singularis	2.7%	Increase sea water temperature	n.r.	24
2003	West Mediterranean	Catalan	Catalan coast	1.46	41.21	August September	20	Cnidaria	Corallium rubrum	n.r.	Increase sea water temperature	n.r.	24
2003	North-West Mediterranean	Liguo-Provençal	Provence coast	5.35	43.29	August September	25	Cnidaria	Paramuricea clavata	28.5%	Increase sea water temperature	n.r.	24; 25
2003	North-West Mediterranean	Liguo-Provençal	Provence coast	5.35	43.29	August September	25	Cnidaria	Eunicella cavolinii	14.5%	Increase sea water temperature	n.r.	24
2003	North-West Mediterranean	Liguo-Provençal	Provence coast	5.35	43.29	August September	25	Cnidaria	Eunicella singularis	n.r.	Increase sea water temperature	n.r.	24
2003	North-West Mediterranean	Liguo-Provençal	Provence coast	5.35	43.29	August September	25	Cnidaria	Corallium rubrum	33.5%	Increase sea water temperature	n.r.	24
2003	North-West Mediterranean	Liguo-Provençal	Provence coast	5.35	43.29	August September	25	Porifera	Spongia officinalis	n.r.	Increase sea water temperature	n.r.	24
2003	North-West Mediterranean	Liguo-Provençal	Provence coast	5.35	43.29	August September	25	Porifera	Ircinia dendroides	n.r.	Increase sea water temperature	n.r.	24
2003	North-West Mediterranean	Liguo-Provençal	Provence coast	5.35	43.29	August September	25	Porifera	Ircinia variabilis	n.r.	Increase sea water temperature	n.r.	24
2003	North-West Mediterranean	Liguo-Provençal	Provence coast	5.35	43.29	August September	25	Porifera	Agelas oroides	n.r.	Increase sea water temperature	n.r.	24
2003	North-West Mediterranean	Liguo-Provençal	Provence coast	5.35	43.29	August September	25	Porifera	Crambe crambe	n.r.	Increase sea water temperature	n.r.	24
2003	North-West Mediterranean	Liguo-Provençal	Provence coast	5.35	43.29	August September	25	Porifera	Cacospongia spp.	n.r.	Increase sea water temperature	n.r.	24
2003	North-West Mediterranean	Liguo-Provençal	Provence coast	5.35	43.29	August September	25	Porifera	Hippospongia communis	n.r.	Increase sea water temperature	n.r.	24
2003	North-West Mediterranean	Liguo-Provençal	Provence coast	5.35	43.29	August September	25	Porifera	Petrosia ficiformis	n.r.	Increase sea water temperature	n.r.	24
2003	North-West Mediterranean	Liguo-Provençal	Provence coast	5.35	43.29	August September	25	Mol. Bivalvia	Spondylus gaederopus	n.r.	Increase sea water temperature	n.r.	24
2003	North-West Mediterranean	Liguo-Provençal	Provence coast	5.35	43.29	August September	25	Mol. Bivalvia	Arca spp.	n.r.	Increase sea water temperature	n.r.	24
2003	North-West Mediterranean	Liguo-Provençal	Provence coast	5.35	43.29	August September	25	Mol. Bivalvia	Ostrea edulis	n.r.	Increase sea water temperature	n.r.	24
2003	North-West Mediterranean	Liguo-Provençal	Provence coast	5.35	43.29	August September	25	Mol. Bivalvia	Lithophaga lithophaga	n.r.	Increase sea water temperature	n.r.	24
2003	North-West Mediterranean	Liguo-Provençal	Gulf of Genoa	8.91	44.39	August September	30	Cnidaria	Paramuricea clavata	82.5%	Increase sea water temperature	n.r.	24
2003	North-West Mediterranean	Liguo-Provençal	Gulf of Genoa	8.91	44.39	August September	30	Cnidaria	Eunicella cavolinii	0.9	Increase sea water temperature	n.r.	24
2003	North-West Mediterranean	Liguo-Provençal	Gulf of Genoa	8.91	44.39	August September	30	Cnidaria	Eunicella singularis	0.85	Increase sea water temperature	n.r.	24
2003	North-West Mediterranean	Liguo-Provençal	Gulf of Genoa	8.91	44.39	August September	30	Cnidaria	Eunicella verrucosa	n.r.	Increase sea water temperature	n.r.	24
2003	North-West Mediterranean	Liguo-Provençal	Gulf of Genoa	8.91	44.39	August September	30	Cnidaria	Leptogorgia saermentosa	n.r.	Increase sea water temperature	n.r.	24
2003	North-West Mediterranean	Liguo-Provençal	Gulf of Genoa	8.91	44.39	August September	30	Cnidaria	Corallium rubrum	0.5	Increase sea water temperature	n.r.	24
2003	North-West Mediterranean	Liguo-Provençal	Gulf of Genoa	8.91	44.39	August September	30	Cnidaria	Cladocora caespitosa	n.r.	Increase sea water temperature	n.r.	24
2003	North-West Mediterranean	Liguo-Provençal	Gulf of Genoa	8.91	44.39	August September	30	Cnidaria	Balanophylla europea	n.r.	Increase sea water temperature	n.r.	24
2003	North-West Mediterranean	Liguo-Provençal	Gulf of Genoa	8.91	44.39	August September	30	Cnidaria	Parazoanthus axinellae	n.r.	Increase sea water temperature	n.r.	24
2003	North-West Mediterranean	Liguo-Provençal	Gulf of Genoa	8.91	44.39	August September	30	Porifera	Spongia officinalis	n.r.	Increase sea water temperature	n.r.	24
2003	North-West Mediterranean	Liguo-Provençal	Gulf of Genoa	8.91	44.39	August September	30	Porifera	Ircinia variabilis	n.r.	Increase sea water temperature	n.r.	24
2003	North-West Mediterranean	Liguo-Provençal	Gulf of Genoa	8.91	44.39	August September	30	Porifera	Ircinia oros	n.r.	Increase sea water temperature	n.r.	24
2003	North-West Mediterranean	Liguo-Provençal	Gulf of Genoa	8.91	44.39	August September	30	Porifera	Agelas oroides	n.r.	Increase sea water temperature	n.r.	24
2003	North-West Mediterranean	Liguo-Provençal	Gulf of Genoa	8.91	44.39	August September	30	Porifera	Petrosia ficiformis	n.r.	Increase sea water temperature	n.r.	24
2003	North-West Mediterranean	Liguo-Provençal	Gulf of Genoa	8.91	44.39	August September	30	Mol. Bivalvia	Spondylus gaederopus	n.r.	Increase sea water temperature	n.r.	24
2003	North-West Mediterranean	Liguo-Provençal	Gulf of Genoa	8.91	44.39	August September	30	Mol. Bivalvia	Arca spp.	n.r.	Increase sea water temperature	n.r.	24
2003	North-West Mediterranean	Tyrrhenian	Corsica and Sardinia	9.26	41.29	August September	25	Cnidaria	Paramuricea clavata	54.4%	Increase sea water temperature	n.r.	24
2003	North-West Mediterranean	Tyrrhenian	Corsica and Sardinia	9.26	41.29	August September	20	Cnidaria	Eunicella cavolinii	17.1%	Increase sea water temperature	n.r.	24
2003	North-West Mediterranean	Tyrrhenian	Corsica and Sardinia	9.26	41.29	August September	25	Cnidaria	Corallium rubrum	20.2%	Increase sea water temperature	n.r.	24
2003	North-West Mediterranean	Tyrrhenian	Corsica and Sardinia	9.26	41.29	August September	30	Porifera	Spongia officinalis	n.r.	Increase sea water temperature	n.r.	24
2003	North-West Mediterranean	Tyrrhenian	Corsica and Sardinia	9.26	41.29	August September	30	Porifera	Ircinia variabilis	n.r.	Increase sea water temperature	n.r.	24
2003	North-West Mediterranean	Tyrrhenian	Corsica and Sardinia	9.26	41.29	August September	30	Porifera	Crambe crambe	n.r.	Increase sea water temperature	n.r.	24
2003	North-West Mediterranean	Tyrrhenian	Corsica and Sardinia	9.26	41.29	August September	30	Porifera	Cacospongia spp.	n.r.	Increase sea water temperature	n.r.	24
2003	North-West Mediterranean	Tyrrhenian	Corsica and Sardinia	9.26	41.29	August September	30	Porifera	Hippospongia communis	n.r.	Increase sea water temperature	n.r.	24
2003	North-West Mediterranean	Tyrrhenian	Corsica and Sardinia	9.26	41.29	August September	30	Porifera	Petrosia ficiformis	n.r.	Increase sea water temperature	n.r.	24
2003	North-West Mediterranean	Tyrrhenian	Corsica and Sardinia	9.26	41.29	August September	30	Bryozoa	Sartella spp.	n.r.	Increase sea water temperature	n.r.	24
2003	North-West Mediterranean	Tyrrhenian	Corsica and Sardinia	9.26	41.29	August September	30	Mol. Bivalvia	Spondylus gaederopus	n.r.	Increase sea water temperature	n.r.	24
2003	North-West Mediterranean	Tyrrhenian	Corsica and Sardinia	9.26	41.29	August September	30	Mol. Bivalvia	Lima spp.	n.r.	Increase sea water temperature	n.r.	24
2003	North-West Mediterranean	Tyrrhenian	Corsica and Sardinia	9.26	41.29	August September	30	Mol. Bivalvia	Arca spp.	n.r.	Increase sea water temperature	n.r.	24
2003	North-West Mediterranean	Tyrrhenian	Gulf of Naples	14.29	40.83	August September	32	Cnidaria	Paramuricea clavata	64.9%	Increase sea water temperature	n.r.	24
2003	North-West Mediterranean	Tyrrhenian	Gulf of Naples	14.29	40.83	August September	30	Cnidaria	Eunicella cavolinii	n.r.	Increase sea water temperature	n.r.	24
2003	North-West Mediterranean	Tyrrhenian	Gulf of Naples	14.29	40.83	August September	22	Cnidaria	Eunicella singularis	86.6%	Increase sea water temperature	n.r.	24
2003	North-West Mediterranean	Tyrrhenian	Gulf of Naples	14.29	40.83	August September	30	Cnidaria	Cladocora caespitosa	n.r.	Increase sea water temperature	n.r.	24
2003	North-West Mediterranean	Tyrrhenian	Gulf of Naples	14.29	40.83	August September	30	Cnidaria	Balanophylla europea	n.r.	Increase sea water temperature	n.r.	24
2003	North-West Mediterranean	Liguo-Provençal	Ile Riou	5.38	43.21	September	n.r.	Cnidaria	Paramuricea clavata	0.3	Increase sea water temperature	n.r.	20
2003	North-West Mediterranean	Liguo-Provençal	Medes Islands	3.22	42.04	September	n.r.	Cnidaria	Paramuricea clavata	0.07	Increase sea water temperature	n.r.	20
2003	North-West Mediterranean	Liguo-Provençal	Reserve Naturelle de Scandola	8.56	43.35	September	n.r.	Cnidaria	Paramuricea clavata	0.55	Increase sea water temperature	n.r.	20
2005	Central Mediterranean	Catalan	Columbretes Islands	0.68	39.89	Summer	16	Mol. Bivalvia	Spondylus gaederopus	0.993	n.r.	n.r.	26
2005	Central Mediterranean	Catalan	Columbretes Islands	0.68	39.89	Summer	16	Mol. Bivalvia	Barbatia barbata	n.r.	n.r.	n.r.	26
2005	Central Mediterranean	Catalan	Columbretes Islands	0.68	39.89	Summer	16	Mol. Bivalvia	Arca noae	n.r.	n.r.	n.r.	26
2005	North-West Mediterranean	Tyrrhenian	P.ta Solchiaro (Procida)	14.03	40.75	August September	20	Cnidaria	Eunicella singularis	21.9%	Increase sea water temperature	n.r.	27
2005	North-West Mediterranean	Tyrrhenian	P.ta Solchiaro (Procida)	14.03	40.75	August September	18	Cnidaria	Eunicella singularis	5.0%	Increase sea water temperature	n.r.	27
2005	North-West Mediterranean	Tyrrhenian	P.ta S. Angelo (Ischia)	13.89	40.79	August September	22	Cnidaria	Eunicella singularis	16.4%	Increase sea water temperature	n.r.	27
2005	North-West Mediterranean	Tyrrhenian	P.ta S. Angelo (Ischia)	13.89	40.79	August September	22	Cnidaria	Eunicella cavolinii	38.2%	Increase sea water temperature	n.r.	27
2005	North-West Mediterranean	Tyrrhenian	Bell'ommo (Ischia)	13.93	40.74	August September	18	Cnidaria	Eunicella singularis	27.7%	Increase sea water temperature	n.r.	27
2005	North-West Mediterranean	Tyrrhenian	Bell'ommo (Ischia)	13.93	40.74	August September	18	Cnidaria	Eunicella cavolinii	28.4%	Increase sea water temperature	n.r.	27
2005	North-West Mediterranean	Tyrrhenian	Formiche (Ischia)	13.93	40.74	August September	17	Cnidaria	Eunicella cavolinii	19.2%	Increase sea water temperature	n.r.	27
2006	North-West Mediterranean	Liguo-Provençal	From La spezia to Genoa	9.51	44.18	October November	50	Cnidaria	Paramuricea clavata	n.r.	Increase sea water temperature Elevated exposure time to hight temperature Low chlorophyll concentration	Vibrio infection	28
2006	North-West Mediterranean	Liguo-Provençal	Ile Riou	5.38	43.21	July	20	Cnidaria	Paramuricea clavata	0.07	Increase sea water temperature	n.r.	20
2007	Central Mediterranean	Catalan	Cabo de Palos-Cabrera Island	2.94	39.14	August September October	45	Cnidaria	Paramuricea clavata	n.r.	n.r.	n.r.	29
2007	Central Mediterranean	Catalan	Cabo de Palos-Cabrera Island	2.94	39.14	August September October	45	Cnidaria	Eunicella singularis	n.r.	n.r.	n.r.	29
2008	North-West Mediterranean	Tyrrhenian	Tavolara Island - Punta Coda Cavallo (SITE 1)	9.71	40.9	September October	30	Cnidaria	Paramuricea clavata	1	Increase sea water temperature No MLD between 0-40 m Highter N/P ratio	Vibrio infection	28; 30
2008	North-West Mediterranean	Tyrrhenian	Tavolara Island - Punta Coda Cavallo (SITE 2)	9.71	40.9	September October	35	Cnidaria	Paramuricea clavata	1	Increase sea water temperature No MLD between 0-40 m Highter N/P ratio	Vibrio infection	28; 30
2008	Central Mediterranean	Catalan	Cabrera National Park	2.94	39.14	October	15	Porifera	Ircinia fasciculata	0.8	Increase sea water temperature Elevated exposure time to hight temperature	Breakdown of the cyanobacteria-sponge symbiosis	31
2008	North-West Mediterranean	Liguo-Provençal	Reserve Naturelle de Scandola	8.56	42.35	October	15	Porifera	Ircinia fasciculata	0.8	Increase sea water temperature Elevated exposure time to hight temperature	Breakdown of the cyanobacteria-sponge symbiosis	31
2008	West Mediterranean	Alboran	Granada Coast	-3.44	36.72	October	30	Porifera	Ircinia fasciculata	52.6%	Increase sea water temperature Elevated exposure time to hight temperature	Bacterial infection	31; 32
2008	West Mediterranean	Alboran	Granada Coast	-3.44	36.72	October	30	Porifera	Ircinia variabilis	52.6%	Uncertain cause	Bacterial infection	32
2008	West Mediterranean	Alboran	Chafarinas Islands	-2.25	35	October	15	Porifera	Ircinia fasciculata	n.r.	Increase sea water temperature Elevated exposure time to hight temperature	Bacterial infection	31
2008	North-West Mediterranean	Tyrrhenian	Grotta Azzurra (Salerno)	14.22	40.55	October	15	Cnidaria	Eunicella cavolinii	0.77	Increase sea water temperature	n.r.	33
2009	West Mediterranean	Alboran	Granada Coast	-3.44	36.72	September	30	Porifera	Ircinia fasciculata	0.3	Uncertain cause	Bacterial infection	32
2009	West Mediterranean	Alboran	Granada Coast	-3.44	36.72	September	30	Porifera	Ircinia variabilis	0.3	Uncertain cause	Bacterial infection	32
2009	West Mediterranean	Alboran	Malaga	-4.42	36.72	October	n.r.	Porifera	Sponges	0.59	Uncertain cause	Bacterial infection	32
2009	Central Mediterranean	Catalan	Cabrera National Park	2.94	39.14	October	15	Porifera	Ircinia fasciculata	0.9	Increase sea water temperature Elevated exposure time to hight temperature	Breakdown of the cyanobacteria-sponge symbiosis	31
2009	North-West Mediterranean	Liguo-Provençal	Reserve Naturelle de Scandola	8.56	42.35	October	15	Porifera	Ircinia fasciculata	0.9	Increase sea water temperature Elevated exposure time to hight temperature	Breakdown of the cyanobacteria-sponge symbiosis	31
2009	North-West Mediterranean	Tyrrhenian	Ischia	13.73	40.74	September	28	Cnidaria	Paramuricea clavata	0.75	Increase sea water temperature	n.r.	33
2009	North-West Mediterranean	Tyrrhenian	Ischia	13.73	40.74	September	28	Cnidaria	Eunicella singularis	0.75	Increase sea water temperature	n.r.	33
2009	North-West Mediterranean	Tyrrhenian	Ischia	13.73	40.74	September	28	Cnidaria	Eunicella cavolinii	0.75	Increase sea water temperature	n.r.	33
2009	North-West Mediterranean	Tyrrhenian	Ischia	13.73	40.74	September	15	Cnidaria	Astroides calycularis	0.2	Increase sea water temperature	n.r.	33
2009	North-West Mediterranean	Tyrrhenian	Ischia	13.73	40.74	September	15	Mol. Bivalvia	Spondylus gaederopus	n.r.	Increase sea water temperature	n.r.	33
2009	Central Mediterranean	Ionian	Cape San Vito (Taranto)	17.2	40.41	September	6	Porifera	Ircinia variabilis	67.3%	Increase sea water temperature	Vibrio infection	34
2009	North-East Mediterranean	Adriatic	Torre Sant'Andrea (Lecce)	18.44	40.25	September	6	Porifera	Ircinia variabilis	0.31	Increase sea water temperature	Vibrio infection	34
2009	North-East Mediterranean	Adriatic	Apulian Seas	18	40.6	September	n.r.	Porifera	Petrosia ficiformis	0.5	Increase sea water temperature	n.r.	34
2009	North-East Mediterranean	Adriatic	Apulian Seas	18	40.6	September	n.r.	Porifera	Astroides oroides	0.5	Increase sea water temperature	n.r.	34
2009	North-East Mediterranean	Adriatic	Riviera del Conero (Ancona)	13,57	43.58	September	5	Porifera	Sarcotragus spinosulus	0.88	Increase sea water temperature Calm sea	Bacterial infection	35
2009	North-East Mediterranean	Adriatic	Riviera del Conero (Ancona)	13,57	43.58	September	5	Porifera	Ircinia variabilis	0.1	Increase sea water temperature Calm sea	Bacterial infection	35
2009	North-East Mediterranean	Adriatic	Riviera del Conero (Ancona)	13,57	43.58	September	5	Porifera	Spongia officinalis	0.02	Increase sea water temperature Calm sea	Bacterial infection	35
